# Supplementary material for: Combining Organic and Foliar Fertilization to Enhance Soil Fertility and Mitigate Physiological Disorders of Durian (Durio zibethinus Murr.) Fruit in the Tropics
Source: Plants (Basel). 2025 Apr 11;14(8):1185. doi: 10.3390/plants14081185 (PMC12030457; doi:10.3390/plants14081185)
Supplement: Supplementary file 1 [file plants-14-01185-s001.zip]

Archive with 1 entries (1 files):
- plants-3546595-Supplementary file.pdf
